# Supplementary material for: In vivo study of dose-dependent antioxidant efficacy of functionalized core–shell yttrium oxide nanoparticles
Source: Naunyn Schmiedebergs Arch Pharmacol. 2022 Feb 24;395(5):593–606. doi: 10.1007/s00210-022-02219-1 (PMC8989852; doi:10.1007/s00210-022-02219-1)
Supplement: Supplementary file 4 — Supplementary file4 (XLSX 11 KB) [file 210_2022_2219_MOESM4_ESM.xlsx]

## Sheet: Sheet1
	TAC (mM/L)				MDA (nmol/ml)				HORAC (µMole GAE/L)
	Control	Group 1	Group 2	Group 3	Control	Group 1	Group 2	Group 3	Control	Group 1	Group 2	Group 3
	0.161	0.261	0.327	0.432	0.04	1.177	0.75	0.34	0.08	0.22	1.2	1.5
	0.151	0.251	0.354	0.493	0.022	2.26	1.28	0.85	0.05	0.28	1.3	1.8
	0.135	0.235	0.342	0.512	0.035	1.89	1.94	0.64	0.045	0.19	0.98	2.3
	0.192	0.292	0.349	0.516	0.02	2.52	1.65	0.92	0.04	0.2	0.95	2
	0.167	0.267	0.321	0.433	0.023	1.4	1.38	0.98	0.05	0.23	1.4	2.2
	0.149	0.249	0.359	0.469	0.01	2.19	0.85	1.1	0.038	0.25	1.2	1.8
	0.183	0.283	0.367	0.439	0.035	2.8	1.03	0.54	0.055	0.21	1	1.9
	0.129	0.229	0.321	0.453	0.018	2.17	1.28	0.59	0.048	0.24	1.3	2.1
	0.122	0.222	0.387	0.499	0.03	1.12	2.7	1.2	0.06	0.23	1	2.4
	0.123	0.223	0.373	0.468	0.025	2.67	1.54	1.3	0.062	0.27	0.98	2.7
AVERAGE	0.1512	0.2512	0.35	0.4714	0.0258	2.0197	1.44	0.846	0.0528	0.232	1.131	2.07
	ORAC (µMole TE/L)				H2O2 (µm)
	Control	Group 1	Group 2	Group 3	Control	Group 1	Group 2	Group3
	0.09	0.32	1.5	2.3	1.65	60.4	6.3	3.3
	0.06	0.38	1.3	2.5	1.28	59.4	6.5	3.5
	0.068	0.29	1.7	2.1	1.84	61.4	6.1	3.1
	0.07	0.3	1.9	2.6	1.65	60.3	5.8	3.6
	0.08	0.33	1.3	2.8	1.38	58.9	5.6	3.8
	0.078	0.35	1.5	3	1.85	61.3	6.3	3.5
	0.089	0.31	2.1	2.7	1.03	61.5	6.7	3.7
	0.088	0.34	1.8	2.9	1.28	60.8	6.9	3.2
	0.09	0.36	2	2.5	1.76	62.1	5.8	3.5
	0.088	0.38	2.2	2.1	1.64	62.4	6.4	3.4
AVERAGE	0.0801	0.336	1.73	2.55	1.536	60.85	6.24	3.46
